# Supplementary material for: Partial Inhibition of Complex I Restores Mitochondrial Morphology and Mitochondria-ER Communication in Hippocampus of APP/PS1 Mice
Source: Cells. 2023 Apr 8;12(8):1111. doi: 10.3390/cells12081111 (PMC10137328; doi:10.3390/cells12081111)
Supplement: Supplementary file 1 [file cells-12-01111-s001.zip]

Archive with 15 entries (14 files):
- Figure S1 040723.pptx
- Figure S2 040723.pptx
- Figure S3 040723.pptx
- Figure S4 040723.pptx
- Figure S5 040723.pptx
- Figure S6 040723.pptx
- Table S1 040723.xlsx
- __MACOSX/
- __MACOSX/._Figure S1 040723.pptx
- __MACOSX/._Figure S2 040723.pptx
- __MACOSX/._Figure S3 040723.pptx
- __MACOSX/._Figure S4 040723.pptx
- __MACOSX/._Figure S5 040723.pptx
- __MACOSX/._Figure S6 040723.pptx
- __MACOSX/._Table S1 040723.xlsx
