# Supplementary material for: Partial Inhibition of Complex I Restores Mitochondrial Morphology and Mitochondria-ER Communication in Hippocampus of APP/PS1 Mice
Source: Cells. 2023 Apr 8;12(8):1111. doi: 10.3390/cells12081111 (PMC10137328; doi:10.3390/cells12081111)
Supplement: Supplementary file 1 [file cells-12-01111-s001.zip › Table S1 040723.xlsx]

## Sheet: DEG_output_UPRER
Table S1. Transcriptomic changes in cortico-hippocampal brain tissue from vehicle- and CP2-treated NTG and APP/PS1 mice
			APP/PS1 vs NTG			APP/PS1+CP2 vs APP/PS1			NTG				APP/PS1					APP/PS1+CP2
GeneID	Gene_Mouse	Human_Gen	logFC	P	FDR	logFC	P	FDR	NTG.7	NTG.8	NTG.9	NTG.10	AD.16	AD.17	AD.18	AD.19	AD.20	AD.CP2.21	AD.CP2.22	AD.CP2.23	AD.CP2.24	AD.CP2.25	Pathways
ENSMUSG00000026864	Hspa5	HSPA5/GRP78	-0.220655	0.0223936	0.146453	0.0237095	0.795148	0.981457	8.128	8.01224	7.8744	8.29657	8.0271	7.90857	7.81675	7.76536	7.79414	7.88989	7.98961	7.86983	7.90776	7.78152	UPR
ENSMUSG00000015839	Nfe2l2	NFE2L2/Nrf2	0.641405	6.52666e-11	5.99569e-09	-0.132125	0.146393	0.820344	4.17586	4.07871	3.84449	4.1174	4.50076	4.64893	4.69558	4.91035	4.71761	4.74767	4.72011	4.3678	4.49567	4.4721	UPR
ENSMUSG00000024521	Pmaip1	PMAIP1	0.57253	0.0440713	0.227584	-0.494515	0.0625016	0.740043	1.10157	2.05508	0.808167	1.69225	2.20853	2.34951	2.1637	1.93734	1.52042	1.94339	1.87741	1.43108	1.35463	1.06342	UPR
ENSMUSG00000026029	Casp8	CASP8	0.953085	2.30718e-12	2.66682e-10	-0.252048	0.0391947	0.691155	1.19754	1.07837	1.02041	1.06416	1.85668	2.03474	2.03804	2.24631	1.99135	1.80888	2.04388	1.7917	1.71906	1.52472	UPR
ENSMUSG00000027398	Il1b	IL1B	1.44486	0.000229964	0.00457688	-0.156823	0.649332	0.961983	-2.75878	-1.63818	-1.36338	-1.5009	-0.488547	-0.522099	-0.61733	-0.0741134	-0.120585	-0.0956131	0.0165208	-1.19039	-1.04534	-0.593673	UPR
ENSMUSG00000037613	Tnfrsf23	TNFRSF10B;10C;10D	0.686868	0.00580305	0.0567808	0.0175506	0.937751	0.993821	-0.438097	-1.04281	-0.586015	-0.766461	-0.560114	-0.247626	-0.126198	0.428112	0.218385	-0.224341	0.168467	-0.164171	0.121045	0.0451103	UPR
ENSMUSG00000038393	Txnip	TXNIP	0.372601	0.0315634	0.18373	-0.318113	0.0502261	0.720308	4.07354	4.84217	4.32036	4.27822	4.24664	5.14766	4.56109	4.76642	5.00263	4.37094	4.52905	4.21082	4.50827	4.64948	UPR
ENSMUSG00000025701	Alox5	ALOX5	1.3705	4.44309e-06	0.000157356	-0.235464	0.380865	0.912042	0.168785	-0.100087	-0.382528	0.716526	1.03316	1.22354	1.19135	1.83109	2.03488	1.97724	1.64841	0.848761	0.828071	0.607775	ER-stress
ENSMUSG00000026656	Fcgr2b	FCGR2A;2B;2C	1.85299	8.82693e-13	1.10531e-10	-0.22393	0.332139	0.904335	2.61072	2.31938	2.19822	2.4822	3.54477	4.13851	4.49556	4.37689	4.53603	4.73845	4.13608	3.94632	3.63153	3.31853	ER-stress
ENSMUSG00000030717	Nupr1	NUPR1	0.38582	0.1109	0.387093	-0.505231	0.0261803	0.642505	2.13547	2.2622	2.0654	1.8197	2.39037	2.60775	2.6994	2.55931	1.93815	2.40787	2.33157	1.51864	1.87912	1.35468	ER-stress
ENSMUSG00000059498	Fcgr3	FCGR2A;2B;2C	1.48689	2.2074e-15	4.55265e-13	-0.245608	0.147175	0.820344	3.25349	3.33752	3.16247	2.9683	4.29729	4.67198	4.67925	4.61382	5.00512	4.84484	4.60094	4.39475	4.3705	3.66905	ER-stress
ENSMUSG00000022037	Clu	CLU	0.365915	2.51e-05	0.000715669	-0.115858	0.154521	0.8259	9.28285	9.44996	9.39388	9.43022	9.53757	9.75661	9.67467	9.97341	9.8045	9.78004	9.78394	9.57125	9.50429	9.53822	ER-stress
ENSMUSG00000039474	Wfs1	WFS1	0.376501	0.0460807	0.23359	-0.318555	0.0719407	0.752074	6.53075	6.58746	6.81801	6.82602	7.84927	6.78156	6.44761	6.61718	7.20185	6.72092	6.72929	6.85864	6.81257	6.64175	ER-stress
ENSMUSG00000002984	Tomm40	TOMM40	-0.158895	0.00159195	0.0216064	0.0290374	0.54124	0.946433	5.87014	5.98375	6.03597	5.92187	5.80396	5.83034	5.75949	5.75198	5.82801	5.78548	5.82704	5.91089	5.84514	5.74695	Mito-ER tethering
ENSMUSG00000021408	Ripk1	RIPK1	0.217317	0.0181308	0.126675	-0.0223931	0.793921	0.981457	3.06085	2.99281	3.08523	2.91424	3.04534	3.16677	3.45326	3.25969	3.19336	3.24201	3.27738	3.16016	3.09107	3.26783	Mito-ER tethering
ENSMUSG00000027422	Rrbp1	RRBP1	0.280024	0.00273044	0.0327047	0.0246654	0.778286	0.979923	6.02581	5.88668	5.86041	5.9515	5.83102	6.03954	6.27052	6.45752	6.37536	6.37887	6.279	6.17076	6.20877	6.13548	Mito-ER tethering
ENSMUSG00000037820	Tgm2	TGM2/TG2	0.774581	4.66806e-05	0.00120198	-0.161988	0.358157	0.905933	3.90665	3.87521	4.00611	3.71417	3.93797	4.50586	5.02777	4.98826	4.54632	4.78816	4.68021	4.21788	4.42846	4.24942	Mito-ER tethering
ENSMUSG00000070730	Rmdn3	RMDN3/PTPIP51	-0.177239	0.00381458	0.0415144	0.00406567	0.944025	0.994192	5.82665	5.51294	5.59762	5.6333	5.39436	5.5628	5.4784	5.47964	5.4329	5.45817	5.51209	5.44858	5.47522	5.47894	Mito-ER tethering
ENSMUSG00000074746	Pdzd8	PDZD8	-0.0417869	0.414072	0.727965	0.103183	0.0322473	0.670908	6.36895	6.51329	6.30308	6.47942	6.42402	6.36658	6.34214	6.35166	6.3977	6.44311	6.44055	6.51913	6.49699	6.49794	Mito-ER tethering
ENSMUSG00000090935	Synj2bp	SYNJ2BP	-0.182496	0.00044335	0.00795798	0.0766998	0.117954	0.801272	5.62038	5.64441	5.58857	5.56022	5.42093	5.45138	5.41878	5.34748	5.46327	5.41752	5.44335	5.56351	5.58887	5.46654	Mito-ER tethering
ENSMUSG00000030730	Atp2a1	ATP2A1/S1T	-0.561032	0.112276	0.389568	0.744191	0.0264958	0.642505	0.539382	0.44959	0.53431	1.47155	-0.714868	0.966094	-0.376347	-0.0741134	0.78925	0.6129	1.21784	1.18977	0.843303	1.04633	Mito-ER tethering; UPR
ENSMUSG00000054455	Vapb	VAPB	-0.157083	0.00169895	0.0226208	0.103188	0.0290131	0.652228	7.42882	7.45492	7.43062	7.47371	7.15499	7.25491	7.38986	7.36742	7.27051	7.35282	7.34727	7.4692	7.3984	7.39552	Mito-ER tethering;Autophagy
ENSMUSG00000036078	Sigmar1	SIGMAR1	0.725756	0.0070925	0.0651835	-0.145078	0.562476	0.950407	5.84984	4.94428	5.02198	4.90532	5.9685	5.94308	5.9747	5.92014	6.00783	5.96119	5.95848	4.98127	5.98455	5.97034	Mito-ER tethering;UPR
ENSMUSG00000028756	Pink1	PINK1	-0.274747	0.00080929	0.0127433	0.0598726	0.440121	0.929414	9.01954	8.8067	8.70758	8.73061	8.48117	8.53534	8.56253	8.61747	8.53387	8.47742	8.49061	8.83913	8.59332	8.60281	Autophagy
ENSMUSG00000025733	Rhot2	RHOT2	-0.21397	0.000871855	0.013506	0.0767717	0.206321	0.856934	6.08202	6.04501	6.21738	6.15836	6.0889	5.86854	5.90112	5.88346	5.8099	5.9967	5.95221	6.04624	5.93919	6.01494	Mitochondria dynamics
ENSMUSG00000029167	Ppargc1a	PPARGC1A/PGC1alpha	-0.147071	0.0393255	0.211637	0.117846	0.0802145	0.760945	5.93904	5.97385	5.92563	5.90657	5.62057	5.70649	5.96778	5.75528	5.86904	5.90488	5.7451	6.0098	5.99928	5.86037	Mitochondria dynamics
ENSMUSG00000027668	Mfn1	MFN1	-0.200799	0.000516009	0.00900077	0.127341	0.0197459	0.615329	6.34356	6.09594	6.25241	6.19535	5.90984	6.01245	6.09271	6.06035	6.03854	6.13713	6.12774	6.09527	6.20527	6.18877	Mitochondria dynamics;Mito-ER tethering
